# Supplementary material for: Phylogenetics and genomic variation of Hepatocystis isolated from shotgun sequencing of wild primate hosts
Source: PLoS Pathog. 2025 Jun 18;21(6):e1013240. doi: 10.1371/journal.ppat.1013240 (PMC12187015; doi:10.1371/journal.ppat.1013240)
Supplement: S1 Table — (XLSX) [file ppat.1013240.s005.xlsx]

## Sheet: S1_Table
Species	Sampling Location	Sample Type	Number of Samples	NCBI BioProject	Reference
Pongo abelii*	Sumatra	whole blood	5	PRJNA20869	https://doi.org/10.1038/nature09687 ; https://doi.org/10.1038/s41597-022-01602-0
Pongo abelii*	Sumatra	whole blood	7	PRJEB19688	https://doi.org/10.1016/j.cub.2017.09.047
Pongo pygmaeus	Borneo	whole blood	5	PRJNA74653	https://doi.org/10.1038/nature09687 ; https://doi.org/10.1038/s41597-022-01602-0
Pongo pygmaeus	Borneo	whole blood	10	PRJEB19688	https://doi.org/10.1016/j.cub.2017.09.047
Macaca thibetana*	Anhui and Guangxi, China	whole blood	2	PRJNA638442	https://doi.org/10.24272/j.issn.2095-8137.2021.038
Macaca arctoides	Yunnan and Guangxi, China	whole blood	2	PRJNA638442	https://doi.org/10.24272/j.issn.2095-8137.2021.038
Macaca fascicularis	Mauritius	whole blood	6	PRJEB7871	https://doi.org/10.1093/gbe/evv033
Theropithecus gelada*	Ethiopia	whole blood	48	PRJNA470999	https://doi.org/10.1038/s41559-022-01703-4
Papio hamadryas	Ethiopia	whole blood	20	PRJNA470999	https://doi.org/10.1038/s41559-022-01703-4
Papio hamadryas	Ethiopia	whole blood	2	PRJNA20425	https://doi.org/10.1126/sciadv.aau6947
Papio cynocephalus	Kenya	whole blood	38	PRJNA308870	https://doi.org/10.1111/mec.13684
Pan paniscus	Democratic Republic of Congo	whole blood	3	PRJEB2482	https://doi.org/10.1038/nature11128
Pan troglodytes schweinfurthii	Uganda	whole blood	7	PRJEB2482	https://doi.org/10.1038/nature11128
Pan troglodytes troglodytes	Republic of Congo	whole blood	7	PRJEB2482	https://doi.org/10.1038/nature11128
Pan troglodytes verus	Sierra Leone	whole blood	2	PRJEB2482	https://doi.org/10.1038/nature11128
Chlorocebus aethiops	Ethiopia	whole blood	16	PRJNA168472	https://doi.org/10.1038/ng.3980 ; https://doi.org/10.1098/rspb.2022.1254
Chlorocebus cynosuros*	Zambia	whole blood	16	PRJNA168520	https://doi.org/10.1038/ng.3980 ; https://doi.org/10.1098/rspb.2022.1254
Chlorocebus sabaeus	St. Kitts & Nevis; Gambia	whole blood	24	PRJNA407948	Grant ID R01 RR016300, National Center for Research Resources
Chlorocebus sabaeus	Gambia; St. Kitts & Nevis	whole blood	9	PRJNA362602	Grant ID R01 OD010980, Office of the Director
Chlorocebus sabaeus	Barbados; Gambia; Ghana; St. Kitts & Nevis	whole blood	30	PRJNA168527	https://doi.org/10.1038/ng.3980 ; https://doi.org/10.1098/rspb.2022.1254
Chlorocebus tantalus*	Central African Republic	whole blood	11	PRJNA168522	https://doi.org/10.1038/ng.3980 ; https://doi.org/10.1098/rspb.2022.1254
Chlorocebus pygerythrus	Botswana, Kenya, Tanzania, South Africa	whole blood	30	PRJNA168521	https://doi.org/10.1098/rspb.2022.1254
Chlorocebus pygerythrus	South Africa	whole blood	26	PRJNA362602	Grant ID R01 OD010980, Office of the Director
*Species with no published survey for Plasmodium or Hepatocystis parasites
