# Supplementary material for: Phylogenetics and genomic variation of Hepatocystis isolated from shotgun sequencing of wild primate hosts
Source: PLoS Pathog. 2025 Jun 18;21(6):e1013240. doi: 10.1371/journal.ppat.1013240 (PMC12187015; doi:10.1371/journal.ppat.1013240)
Supplement: S2 Table — This table includes the SRA ID, host genus and species name, country of sampling, % of reads classified as Hepatocystis by Kraken2, the mean nuclear and mitochrondrial coverage for Hepatocsytis as well as the ratio of these coverages, and whether or not the sample was inferred as infected. For infected samples, the host genome coverage and whether cytb assembly was successful are also shown. (XLSX) [file ppat.1013240.s006.xlsx]

## Sheet: S2_Table
Sample	Host genus	Host species	Country	% Reads classified as Hepatocystis	Hepatocystis, mean nuclear coverage	Hepatocystis, mean mtDNA coverage	mtDNA/nuclear ratio	Inference	Cytb Inference Successful	Host species, mean autosomal coverage	Study ID	BioProject.Accession
SRR556125	Chlorocebus	aethiops	Ethiopia	0.0439273	0.49	70.96	144.816	Hepatocystis_infection	Yes	3.46	VEA1008	PRJNA168472
SRR556133	Chlorocebus	aethiops	Ethiopia	0.0242478	0.38	27.89	73.3947	Hepatocystis_infection	Yes	3.73	VEA1005	PRJNA168472
SRR556165	Chlorocebus	aethiops	Ethiopia	0.0197975	0.38	19.64	51.6842	Hepatocystis_infection	Yes	3.68	VEA1003	PRJNA168472
SRR556121	Chlorocebus	aethiops	Ethiopia	0.0146389	0.28	16.79	59.9643	Hepatocystis_infection	Yes	3.93	VEA1004	PRJNA168472
SRR556162	Chlorocebus	aethiops	Ethiopia	0.0117917	0.27	20.08	74.3704	Hepatocystis_infection	Yes	3.51	VEA1001	PRJNA168472
SRR556111	Chlorocebus	aethiops	Ethiopia	0.00618634	0.32	7.08	22.125	Hepatocystis_infection	Yes	3.4	VEA1007	PRJNA168472
SRR556166	Chlorocebus	aethiops	Ethiopia	0.00522933	0.19	6.2	32.6316	Hepatocystis_infection	No	3.68	VEA1002	PRJNA168472
SRR556139	Chlorocebus	cynosuros	Zambia	0.00904855	0.22	3.86	17.5455	Hepatocystis_infection	Yes	3.19	VZA2005	PRJNA168520
SRR556158	Chlorocebus	cynosuros	Zambia	0.00450752	0.16	2.59	16.1875	Hepatocystis_infection	No	3.28	VZA1003	PRJNA168520
SRR556106	Chlorocebus	cynosuros	Zambia	0.00251437	0.15	2.22	14.8	Hepatocystis_infection	No	3.16	VZA1002	PRJNA168520
SRR556168	Chlorocebus	pygerythrus hilgerti	Kenya	0.0144932	0.28	17.25	61.6071	Hepatocystis_infection	No	3.61	VKA3	PRJNA168521
SRR556163	Chlorocebus	pygerythrus hilgerti	Kenya	0.00804021	0.17	12.4	72.9412	Hepatocystis_infection	Yes	3.54	VKD7	PRJNA168521
SRR556107	Chlorocebus	pygerythrus hilgerti	Kenya	0.00340625	0.26	7.66	29.4615	Hepatocystis_infection	No	3.49	VKB7	PRJNA168521
SRR5251212	Chlorocebus	pygerythrus pygerythrus	South Africa	0.010471	0.23	2.15	9.34783	Hepatocystis_infection	No	3.08	VSAF1004	PRJNA362602
SRR5251211	Chlorocebus	pygerythrus pygerythrus	South Africa	0.00561566	0.14	1.36	9.71429	Hepatocystis_infection	No	2.36	VSAF1009	PRJNA362602
SRR6109155	Chlorocebus	sabaeus	Gambia	0.0343124	0.57	57.09	100.158	Hepatocystis_infection	Yes	4.67	VGA00138	PRJNA407948
SRR6109156	Chlorocebus	sabaeus	Gambia	0.0196681	0.3	32.7	109	Hepatocystis_infection	Yes	3.59	VGA00151	PRJNA407948
SRR6109157	Chlorocebus	sabaeus	Gambia	0.011466	0.26	13.08	50.3077	Hepatocystis_infection	Yes	4.18	VGA00155	PRJNA407948
SRR556190	Chlorocebus	sabaeus	Gambia	0.0108338	0.27	16.24	60.1481	Hepatocystis_infection	Yes	3.83	VGA00146	PRJNA168527
SRR556189	Chlorocebus	sabaeus	Gambia	0.00752744	0.19	13.66	71.8947	Hepatocystis_infection	Yes	3.59	VGA00142	PRJNA168527
SRR6109161	Chlorocebus	sabaeus	Gambia	0.00625294	0.21	10.43	49.6667	Hepatocystis_infection	No	4.32	VGA00100	PRJNA407948
SRR556193	Chlorocebus	sabaeus	Gambia	0.00395371	0.11	2.1	19.0909	Hepatocystis_infection	No	3.77	VGA00152	PRJNA168527
SRR556180	Chlorocebus	sabaeus	Gambia	0.00279054	0.12	3.81	31.75	Hepatocystis_infection	No	3.51	VGA00114	PRJNA168527
SRR3151896	Papio	cynocephalus	Kenya	0.454399	0.76	256.53	337.539	Hepatocystis_infection	Yes	0.72		PRJNA308870
SRR3151893	Papio	cynocephalus	Kenya	0.152689	0.75	25.13	33.5067	Hepatocystis_infection	Yes	1.91		PRJNA308870
SRR3151929	Papio	cynocephalus	Kenya	0.114249	0.22	6.01	27.3182	Hepatocystis_infection	Yes	0.42		PRJNA308870
SRR3151928	Papio	cynocephalus	Kenya	0.0769223	0.23	16.24	70.6087	Hepatocystis_infection	Yes	0.98		PRJNA308870
SRR3151936	Papio	cynocephalus	Kenya	0.0763788	0.32	7.47	23.3438	Hepatocystis_infection	Yes	0.85		PRJNA308870
SRR3151908	Papio	cynocephalus	Kenya	0.0690204	0.26	7.22	27.7692	Hepatocystis_infection	No	1.23		PRJNA308870
SRR3151914	Papio	cynocephalus	Kenya	0.0497439	0.25	3.96	15.84	Hepatocystis_infection	No	1.58		PRJNA308870
SRR3151932	Papio	cynocephalus	Kenya	0.0458683	0.2	13.45	67.25	Hepatocystis_infection	Yes	1.39		PRJNA308870
SRR3151895	Papio	cynocephalus	Kenya	0.0360654	0.31	4.51	14.5484	Hepatocystis_infection	No	2.21		PRJNA308870
SRR3151911	Papio	cynocephalus	Kenya	0.0249781	0.35	15.07	43.0571	Hepatocystis_infection	Yes	3.22		PRJNA308870
SRR3151934	Papio	cynocephalus	Kenya	0.0130015	0.12	1.75	14.5833	Hepatocystis_infection	No	1.08		PRJNA308870
SRR3151901	Papio	cynocephalus	Kenya	0.0121832	0.12	2.13	17.75	Hepatocystis_infection	No	1.26		PRJNA308870
SRR3151897	Papio	cynocephalus	Kenya	0.00899044	0.27	1.78	6.59259	Hepatocystis_infection	No	3.69		PRJNA308870
SRR3151899	Papio	cynocephalus	Kenya	0.0085384	0.11	6.68	60.7273	Hepatocystis_infection	No	1.57		PRJNA308870
SRR556136	Chlorocebus	aethiops	Ethiopia	<0.002	0.01	0.22	22	Uninfected			VEB1012	PRJNA168472
SRR556110	Chlorocebus	aethiops	Ethiopia	<0.002	0.01	0.01	1	Uninfected			VEB1013	PRJNA168472
SRR556113	Chlorocebus	aethiops	Ethiopia	<0.002	0.01	0.01	1	Uninfected			VEB1015	PRJNA168472
SRR3709476, SRR3709477, SRR3709479, SRR3709480,SRR3709481	Chlorocebus	aethiops	Ethiopia	<0.002	0.01	0	0	Uninfected			VEC1016	PRJNA168472
SRR556135	Chlorocebus	aethiops	Ethiopia	<0.002	0.01	0	0	Uninfected			VEC1017	PRJNA168472
SRR556150	Chlorocebus	aethiops	Ethiopia	<0.002	0.01	0	0	Uninfected			VEB1014	PRJNA168472
SRR556170	Chlorocebus	aethiops	Ethiopia	<0.002	0.01	0	0	Uninfected			VEB1010	PRJNA168472
SRR556172	Chlorocebus	aethiops	Ethiopia	<0.002	0.01	0	0	Uninfected			VEB1009	PRJNA168472
SRR556098	Chlorocebus	aethiops	Ethiopia	<0.002	0	0	NA	Uninfected			VEB1011	PRJNA168472
SRR556164	Chlorocebus	cynosuros	Zambia	<0.002	0.02	1.57	78.5	Uninfected			VZA3010	PRJNA168520
SRR556141	Chlorocebus	cynosuros	Zambia	<0.002	0.02	0.81	40.5	Uninfected			VZA2006	PRJNA168520
SRR556153	Chlorocebus	cynosuros	Zambia	<0.002	0.01	0.94	94	Uninfected			VZA1004	PRJNA168520
SRR3709482, SRR3709483, SRR3709484, SRR3709485, SRR3709486, SRR3709487	Chlorocebus	cynosuros	Zambia	<0.002	0.01	0.1	10	Uninfected			VZA3008	PRJNA168520
SRR556100	Chlorocebus	cynosuros	Zambia	<0.002	0.01	0.08	8	Uninfected			VZA3009	PRJNA168520
SRR556149	Chlorocebus	cynosuros	Zambia	<0.002	0.01	0.08	8	Uninfected			VZC1015	PRJNA168520
SRR556156	Chlorocebus	cynosuros	Zambia	<0.002	0.01	0.04	4	Uninfected			VZC1020	PRJNA168520
SRR556117	Chlorocebus	cynosuros	Zambia	<0.002	0.01	0.02	2	Uninfected			VZC1014	PRJNA168520
SRR556140	Chlorocebus	cynosuros	Zambia	<0.002	0.01	0.01	1	Uninfected			VZA4012	PRJNA168520
SRR556147	Chlorocebus	cynosuros	Zambia	<0.002	0.01	0.01	1	Uninfected			VZA1001	PRJNA168520
SRR556145	Chlorocebus	cynosuros	Zambia	<0.002	0.01	0	0	Uninfected			VZC1018	PRJNA168520
SRR556146	Chlorocebus	cynosuros	Zambia	<0.002	0.01	0	0	Uninfected			VZA4013	PRJNA168520
SRR556161	Chlorocebus	cynosuros	Zambia	<0.002	0.01	0	0	Uninfected			VZC1017	PRJNA168520
SRR556155	Chlorocebus	pygerythrus hilgerti	Kenya	<0.002	0.01	0.06	6	Uninfected			VKC6	PRJNA168521
SRR6153279, SRR6153278	Chlorocebus	pygerythrus hilgerti	Tanzania	<0.002	0.02	0	0	Uninfected			AG5417	PRJNA168521
SRR556099	Chlorocebus	pygerythrus hilgerti	Tanzania	<0.002	0.01	0	0	Uninfected			AG23	PRJNA168522
SRR556103	Chlorocebus	pygerythrus pygerythrus	Botswana	<0.002	0.01	0	0	Uninfected			VBOA1003	PRJNA168521
SRR556142	Chlorocebus	pygerythrus pygerythrus	Botswana	<0.002	0.01	0	0	Uninfected			VBOA1005	PRJNA168521
SRR556118	Chlorocebus	pygerythrus pygerythrus	South Africa	<0.002	0.01	1.35	135	Uninfected			VSAE2005	PRJNA168521
SRR5251209	Chlorocebus	pygerythrus pygerythrus	South Africa	<0.002	0.01	0.37	37	Uninfected			VSAF1015	PRJNA362602
SRR556116	Chlorocebus	pygerythrus pygerythrus	South Africa	<0.002	0.01	0.11	11	Uninfected			VSAK3004	PRJNA168521
SRR556123	Chlorocebus	pygerythrus pygerythrus	South Africa	<0.002	0.01	0.11	11	Uninfected			VSAH1001	PRJNA168521
SRR5251215	Chlorocebus	pygerythrus pygerythrus	South Africa	<0.002	0.01	0.09	9	Uninfected			VSAE2011	PRJNA362602
SRR556160	Chlorocebus	pygerythrus pygerythrus	South Africa	<0.002	0.01	0.08	8	Uninfected			VSAB2017	PRJNA168521
SRR556152	Chlorocebus	pygerythrus pygerythrus	South Africa	<0.002	0.01	0.06	6	Uninfected			VSAF1012	PRJNA168521
SRR5251230	Chlorocebus	pygerythrus pygerythrus	South Africa	<0.002	0.01	0.04	4	Uninfected			VSAA2015	PRJNA362602
SRR556169	Chlorocebus	pygerythrus pygerythrus	South Africa	<0.002	0.01	0.03	3	Uninfected			VSAB5005	PRJNA168521
SRR5251220	Chlorocebus	pygerythrus pygerythrus	South Africa	<0.002	0.01	0.02	2	Uninfected			VSAC1004	PRJNA362602
SRR556101	Chlorocebus	pygerythrus pygerythrus	South Africa	<0.002	0.01	0.02	2	Uninfected			VSAL4002	PRJNA168521
SRR556148	Chlorocebus	pygerythrus pygerythrus	South Africa	<0.002	0.01	0.02	2	Uninfected			VSAG2005	PRJNA168521
SRR556104	Chlorocebus	pygerythrus pygerythrus	South Africa	<0.002	0.01	0.01	1	Uninfected			VSAM1003	PRJNA168521
SRR556108	Chlorocebus	pygerythrus pygerythrus	South Africa	<0.002	0.01	0.01	1	Uninfected			VSAD1003	PRJNA168521
SRR556114	Chlorocebus	pygerythrus pygerythrus	South Africa	<0.002	0.01	0.01	1	Uninfected			VSAL3005	PRJNA168521
SRR556159	Chlorocebus	pygerythrus pygerythrus	South Africa	<0.002	0.01	0.01	1	Uninfected			VSAM3001	PRJNA168521
SRR5251205	Chlorocebus	pygerythrus pygerythrus	South Africa	<0.002	0.01	0	0	Uninfected			VSAM0021	PRJNA362602
SRR5251207	Chlorocebus	pygerythrus pygerythrus	South Africa	<0.002	0.01	0	0	Uninfected			VSAG2003	PRJNA362602
SRR5251208	Chlorocebus	pygerythrus pygerythrus	South Africa	<0.002	0.01	0	0	Uninfected			VSAG2001	PRJNA362602
SRR5251210	Chlorocebus	pygerythrus pygerythrus	South Africa	<0.002	0.01	0	0	Uninfected			VSAF1011	PRJNA362602
SRR5251219	Chlorocebus	pygerythrus pygerythrus	South Africa	<0.002	0.01	0	0	Uninfected			VSAC1012	PRJNA362602
SRR556109	Chlorocebus	pygerythrus pygerythrus	South Africa	<0.002	0.01	0	0	Uninfected			VSAM4001	PRJNA168521
SRR556112	Chlorocebus	pygerythrus pygerythrus	South Africa	<0.002	0.01	0	0	Uninfected			VSAB1003	PRJNA168521
SRR556115	Chlorocebus	pygerythrus pygerythrus	South Africa	<0.002	0.01	0	0	Uninfected			VSAL2002	PRJNA168521
SRR556119	Chlorocebus	pygerythrus pygerythrus	South Africa	<0.002	0.01	0	0	Uninfected			VSAM2001	PRJNA168521
SRR556128	Chlorocebus	pygerythrus pygerythrus	South Africa	<0.002	0.01	0	0	Uninfected			VSAE3002	PRJNA168521
SRR556129	Chlorocebus	pygerythrus pygerythrus	South Africa	<0.002	0.01	0	0	Uninfected			VSAM5007	PRJNA168521
SRR556143	Chlorocebus	pygerythrus pygerythrus	South Africa	<0.002	0.01	0	0	Uninfected			VSAL5001	PRJNA168521
SRR556157	Chlorocebus	pygerythrus pygerythrus	South Africa	<0.002	0.01	0	0	Uninfected			VSAL1001	PRJNA168521
SRR5251223	Chlorocebus	pygerythrus pygerythrus	South Africa	<0.002	0	0.02	NA	Uninfected			VSAB3001	PRJNA362602
SRR5251218	Chlorocebus	pygerythrus pygerythrus	South Africa	<0.002	0	0.01	NA	Uninfected			VSAC1015	PRJNA362602
SRR5251227	Chlorocebus	pygerythrus pygerythrus	South Africa	<0.002	0	0.01	NA	Uninfected			VSAB2010	PRJNA362602
SRR5251206	Chlorocebus	pygerythrus pygerythrus	South Africa	<0.002	0	0	NA	Uninfected			VSAI3005	PRJNA362602
SRR5251213	Chlorocebus	pygerythrus pygerythrus	South Africa	<0.002	0	0	NA	Uninfected			VSAE3003	PRJNA362602
SRR5251214	Chlorocebus	pygerythrus pygerythrus	South Africa	<0.002	0	0	NA	Uninfected			VSAE3001	PRJNA362602
SRR5251217	Chlorocebus	pygerythrus pygerythrus	South Africa	<0.002	0	0	NA	Uninfected			VSAC1016	PRJNA362602
SRR5251221	Chlorocebus	pygerythrus pygerythrus	South Africa	<0.002	0	0	NA	Uninfected			VSAB5004	PRJNA362602
SRR5251222	Chlorocebus	pygerythrus pygerythrus	South Africa	<0.002	0	0	NA	Uninfected			VSAB3004	PRJNA362602
SRR5251224	Chlorocebus	pygerythrus pygerythrus	South Africa	<0.002	0	0	NA	Uninfected			VSAB2023	PRJNA362602
SRR5251225	Chlorocebus	pygerythrus pygerythrus	South Africa	<0.002	0	0	NA	Uninfected			VSAB2012	PRJNA362602
SRR5251226	Chlorocebus	pygerythrus pygerythrus	South Africa	<0.002	0	0	NA	Uninfected			VSAB2011	PRJNA362602
SRR5251228	Chlorocebus	pygerythrus pygerythrus	South Africa	<0.002	0	0	NA	Uninfected			VSAB2009	PRJNA362602
SRR5251229	Chlorocebus	pygerythrus pygerythrus	South Africa	<0.002	0	0	NA	Uninfected			VSAA2020	PRJNA362602
SRR556091	Chlorocebus	pygerythrus pygerythrus	South Africa	<0.002	0	0	NA	Uninfected			VSAA2010	PRJNA168521
SRR556092	Chlorocebus	pygerythrus pygerythrus	South Africa	<0.002	0	0	NA	Uninfected			VSAC1014	PRJNA168521
SRR5251216	Chlorocebus	pygerythrus pygerythrus	South Africa	0.002217	0.1	0.34	3.4	Uninfected			VSAE2009	PRJNA362602
SRR556167	Chlorocebus	pygerythrus pygerythrus	South Africa	0.00167858	0.26	0.98	3.76923	Uninfected			VSAJ2008	PRJNA168521
SRR556124	Chlorocebus	sabaeus	Barbados	<0.002	0.01	0.01	1	Uninfected			C2439	PRJNA168527
SRR556188	Chlorocebus	sabaeus	Barbados	<0.002	0.01	0.01	1	Uninfected			C2265	PRJNA168527
SRR556192	Chlorocebus	sabaeus	Barbados	<0.002	0.01	0.01	1	Uninfected			A8518	PRJNA168527
SRR556182	Chlorocebus	sabaeus	Barbados	<0.002	0.01	0	0	Uninfected			C2166	PRJNA168527
SRR6154998	Chlorocebus	sabaeus	Barbados	<0.002	0.01	0	0	Uninfected			B5616	PRJNA168527
SRR6109158	Chlorocebus	sabaeus	Gambia	<0.002	0.03	0.84	28	Uninfected			VGA00002	PRJNA407948
SRR6109159	Chlorocebus	sabaeus	Gambia	<0.002	0.01	0.58	58	Uninfected			VGA00010	PRJNA407948
SRR6109160	Chlorocebus	sabaeus	Gambia	<0.002	0.01	0.17	17	Uninfected			VGA00019	PRJNA407948
SRR5251231	Chlorocebus	sabaeus	Gambia	<0.002	0.01	0.03	3	Uninfected			VGA00025	PRJNA362602
SRR556183	Chlorocebus	sabaeus	Gambia	<0.002	0.01	0.03	3	Uninfected			VGA00101	PRJNA168527
SRR556130	Chlorocebus	sabaeus	Gambia	<0.002	0.01	0.01	1	Uninfected			VGA00021	PRJNA168527
SRR556181	Chlorocebus	sabaeus	Gambia	<0.002	0.01	0.01	1	Uninfected			VGA00085	PRJNA168527
SRR556187	Chlorocebus	sabaeus	Gambia	<0.002	0.01	0.01	1	Uninfected			VGA00098	PRJNA168527
SRR556194	Chlorocebus	sabaeus	Gambia	<0.002	0.01	0.01	1	Uninfected			VGA00090	PRJNA168527
SRR556126	Chlorocebus	sabaeus	Gambia	<0.002	0.01	0	0	Uninfected			VGA00092	PRJNA168527
SRR556137, SRR556185	Chlorocebus	sabaeus	Gambia	<0.002	0.01	0	0	Uninfected			VGA00006	PRJNA168527
SRR556184	Chlorocebus	sabaeus	Gambia	<0.002	0.01	0	0	Uninfected			VGA00156	PRJNA168527
SRR6109154	Chlorocebus	sabaeus	Gambia	<0.002	0.01	0	0	Uninfected			VGA00107	PRJNA407948
SRR556102	Chlorocebus	sabaeus	Gambia	<0.002	0	0.01	NA	Uninfected			VGA00153	PRJNA168527
SRR556186	Chlorocebus	sabaeus	Ghana	<0.002	0.01	0.03	3	Uninfected			VGHB1002	PRJNA168527
SRR556191	Chlorocebus	sabaeus	Ghana	<0.002	0.01	0	0	Uninfected			VGHA1001	PRJNA168527
SRR6109149	Chlorocebus	sabaeus	Nevis	<0.002	0.01	0.03	3	Uninfected			VWP10045	PRJNA407948
SRR6109151	Chlorocebus	sabaeus	Nevis	<0.002	0.01	0.03	3	Uninfected			VWP10064	PRJNA407948
SRR6004167	Chlorocebus	sabaeus	Nevis	<0.002	0.01	0.01	1	Uninfected			VWP10067	PRJNA168527
SRR6109147	Chlorocebus	sabaeus	Nevis	<0.002	0.01	0	0	Uninfected			VWP10010	PRJNA407948
SRR6109148	Chlorocebus	sabaeus	Nevis	<0.002	0.01	0	0	Uninfected			VWP10020	PRJNA407948
SRR6109150	Chlorocebus	sabaeus	Nevis	<0.002	0.01	0	0	Uninfected			VWP10070	PRJNA407948
SRR6109152	Chlorocebus	sabaeus	Nevis	<0.002	0.01	0	0	Uninfected			VWP10084	PRJNA407948
SRR6109153	Chlorocebus	sabaeus	Nevis	<0.002	0.01	0	0	Uninfected			VWP10076	PRJNA407948
SRR6004166	Chlorocebus	sabaeus	Nevis	<0.002	0.01	0	0	Uninfected			VWP10077	PRJNA168527
SRR6004168	Chlorocebus	sabaeus	Nevis	<0.002	0.01	0	0	Uninfected			VWP10053	PRJNA168527
SRR6004169	Chlorocebus	sabaeus	Nevis	<0.002	0.01	0	0	Uninfected			VWP10026	PRJNA168527
SRR6004170	Chlorocebus	sabaeus	Nevis	<0.002	0.01	0	0	Uninfected			VWP10008	PRJNA168527
SRR6109145	Chlorocebus	sabaeus	Saint Kitts	<0.002	0.02	0	0	Uninfected			VWP00437	PRJNA407948
SRR6109162	Chlorocebus	sabaeus	Saint Kitts	<0.002	0.01	0.02	2	Uninfected			VWP00201	PRJNA407948
SRR6004173	Chlorocebus	sabaeus	Saint Kitts	<0.002	0.01	0.01	1	Uninfected			VWP00393	PRJNA168527
SRR6109144	Chlorocebus	sabaeus	Saint Kitts	<0.002	0.01	0.01	1	Uninfected			VWP00414	PRJNA407948
SRR6109140	Chlorocebus	sabaeus	Saint Kitts	<0.002	0.01	0	0	Uninfected			VWP00384	PRJNA407948
SRR6109141	Chlorocebus	sabaeus	Saint Kitts	<0.002	0.01	0	0	Uninfected			VWP00389	PRJNA407948
SRR6109142	Chlorocebus	sabaeus	Saint Kitts	<0.002	0.01	0	0	Uninfected			VWP00390	PRJNA407948
SRR6109143	Chlorocebus	sabaeus	Saint Kitts	<0.002	0.01	0	0	Uninfected			VWP00410	PRJNA407948
SRR6109146	Chlorocebus	sabaeus	Saint Kitts	<0.002	0.01	0	0	Uninfected			VWP00542	PRJNA407948
SRR6109163	Chlorocebus	sabaeus	Saint Kitts	<0.002	0.01	0	0	Uninfected			VWP00301	PRJNA407948
SRR6004171	Chlorocebus	sabaeus	Saint Kitts	<0.002	0.01	0	0	Uninfected			VWP00494	PRJNA168527
SRR6004172	Chlorocebus	sabaeus	Saint Kitts	<0.002	0.01	0	0	Uninfected			VWP00456	PRJNA168527
SRR6004174	Chlorocebus	sabaeus	Saint Kitts	<0.002	0.01	0	0	Uninfected			VWP00312	PRJNA168527
SRR6004175	Chlorocebus	sabaeus	Saint Kitts	<0.002	0.01	0	0	Uninfected			VWP00268	PRJNA168527
SRR5251198	Chlorocebus	sabaeus	Saint Kitts	<0.002	0	0.01	NA	Uninfected			Y173	PRJNA362602
SRR5251199	Chlorocebus	sabaeus	Saint Kitts	<0.002	0	0	NA	Uninfected			Y083	PRJNA362602
SRR5251200	Chlorocebus	sabaeus	Saint Kitts	<0.002	0	0	NA	Uninfected			Y010	PRJNA362602
SRR5251201	Chlorocebus	sabaeus	Saint Kitts	<0.002	0	0	NA	Uninfected			X598	PRJNA362602
SRR5251202	Chlorocebus	sabaeus	Saint Kitts	<0.002	0	0	NA	Uninfected			X336	PRJNA362602
SRR5251203	Chlorocebus	sabaeus	Saint Kitts	<0.002	0	0	NA	Uninfected			X186	PRJNA362602
SRR5251204	Chlorocebus	sabaeus	Saint Kitts	<0.002	0	0	NA	Uninfected			W566	PRJNA362602
SRR5251232	Chlorocebus	sabaeus	Saint Kitts	<0.002	0	0	NA	Uninfected			V952	PRJNA362602
SRR556120	Chlorocebus	tantalus	Central African Republic	<0.002	0.01	0.01	1	Uninfected			AGM129	PRJNA168522
SRR556122	Chlorocebus	tantalus	Central African Republic	<0.002	0.01	0.01	1	Uninfected			AGM137	PRJNA168522
SRR556151	Chlorocebus	tantalus	Central African Republic	<0.002	0.01	0.01	1	Uninfected			AGM144	PRJNA168522
SRR556171	Chlorocebus	tantalus	Central African Republic	<0.002	0.01	0.01	1	Uninfected			AGM142	PRJNA168522
SRR556105	Chlorocebus	tantalus	Central African Republic	<0.002	0.01	0	0	Uninfected			AGM143	PRJNA168522
SRR556127	Chlorocebus	tantalus	Central African Republic	<0.002	0.01	0	0	Uninfected			AGM126	PRJNA168522
SRR556132	Chlorocebus	tantalus	Central African Republic	<0.002	0.01	0	0	Uninfected			AGM127	PRJNA168522
SRR556138	Chlorocebus	tantalus	Central African Republic	<0.002	0.01	0	0	Uninfected			AGM136	PRJNA168522
SRR556144	Chlorocebus	tantalus	Central African Republic	<0.002	0.01	0	0	Uninfected			AGM130	PRJNA168522
SRR556154	Chlorocebus	tantalus	Central African Republic	<0.002	0.01	0	0	Uninfected			AGM131	PRJNA168522
SRR6154554, SRR6154555	Chlorocebus	tantalus	Central African Republic	<0.002	0.01	0	0	Uninfected			AGM141	PRJNA168522
SRR3151924	Papio	cynocephalus	Kenya	<0.002	0.02	0.1	5	Uninfected				PRJNA308870
SRR3151931	Papio	cynocephalus	Kenya	<0.002	0.02	0.02	1	Uninfected				PRJNA308870
SRR3151935	Papio	cynocephalus	Kenya	<0.002	0.01	0.44	44	Uninfected				PRJNA308870
SRR3151894	Papio	cynocephalus	Kenya	<0.002	0.01	0.35	35	Uninfected				PRJNA308870
SRR3151933	Papio	cynocephalus	Kenya	<0.002	0.01	0.19	19	Uninfected				PRJNA308870
SRR3151904	Papio	cynocephalus	Kenya	<0.002	0.01	0.07	7	Uninfected				PRJNA308870
SRR3151902	Papio	cynocephalus	Kenya	<0.002	0.01	0.03	3	Uninfected				PRJNA308870
SRR3151907	Papio	cynocephalus	Kenya	<0.002	0.01	0.03	3	Uninfected				PRJNA308870
SRR3151923	Papio	cynocephalus	Kenya	<0.002	0.01	0.03	3	Uninfected				PRJNA308870
SRR3151912	Papio	cynocephalus	Kenya	<0.002	0.01	0.02	2	Uninfected				PRJNA308870
SRR3151922	Papio	cynocephalus	Kenya	<0.002	0.01	0.02	2	Uninfected				PRJNA308870
SRR3151903	Papio	cynocephalus	Kenya	<0.002	0.01	0	0	Uninfected				PRJNA308870
SRR3151906	Papio	cynocephalus	Kenya	<0.002	0.01	0	0	Uninfected				PRJNA308870
SRR3151926	Papio	cynocephalus	Kenya	<0.002	0.01	0	0	Uninfected				PRJNA308870
SRR3151927	Papio	cynocephalus	Kenya	<0.002	0.01	0	0	Uninfected				PRJNA308870
SRR3151900	Papio	cynocephalus	Kenya	<0.002	0	0.02	NA	Uninfected				PRJNA308870
SRR3151898	Papio	cynocephalus	Kenya	<0.002	0	0	NA	Uninfected				PRJNA308870
SRR3151921	Papio	cynocephalus	Kenya	<0.002	0	0	NA	Uninfected				PRJNA308870
SRR3151913	Papio	cynocephalus	Kenya	0.0105373	0.09	1.87	20.7778	Uninfected				PRJNA308870
SRR3151910	Papio	cynocephalus	Kenya	0.0102783	0.14	0.5	3.57143	Uninfected				PRJNA308870
SRR3151930	Papio	cynocephalus	Kenya	0.0091505	0.13	0.74	5.69231	Uninfected				PRJNA308870
SRR3151905	Papio	cynocephalus	Kenya	0.00447851	0.09	0.87	9.66667	Uninfected				PRJNA308870
SRR3151925	Papio	cynocephalus	Kenya	0.00368568	0.02	1.18	59	Uninfected				PRJNA308870
SRR3151909	Papio	cynocephalus	Kenya	0.00335846	0.04	0.85	21.25	Uninfected				PRJNA308870
