# Supplementary material for: Phylogenetics and genomic variation of Hepatocystis isolated from shotgun sequencing of wild primate hosts
Source: PLoS Pathog. 2025 Jun 18;21(6):e1013240. doi: 10.1371/journal.ppat.1013240 (PMC12187015; doi:10.1371/journal.ppat.1013240)
Supplement: S3 Table — (XLSX) [file ppat.1013240.s007.xlsx]

## Sheet: S3_Table
Species	Sampling Location	Number Infected	Total Sample Count
P. abelii	Sumatra	0	12
P. pygmaeus	Borneo	0	15
M. fascicularis	Mauritius	0	6
P. troglodytes s	Uganda	0	7
P. troglodytes t	Republic of Congo	0	7
P. paniscus	Democratic Republic of Congo	0	3
P. troglodytes v	Sierra Leone	0	2
C. aethiops	Ethiopia	6	15
C. cynosuros	Zambia	3	16
C. pygerythrus hilgerti	Tanzania	0	2
C. pygerythrus hilgerti	Kenya	3	4
C. pygerythrus pygerythrus	Botswana	0	2
C. pygerythrus pygerythrus	South Africa	2	49
C. tantalus	Central African Republic	0	11
C. sabaeus	Barbados	0	5
C. sabaeus	Gambia	8	22
C. sabaeus	Ghana	0	2
C. sabaeus	St. Kitts and Nevis	0	34
P. hamadryas	Ethiopia	0	22
P. cynocephalus	Kenya	14	38
T. gelada	Ethiopia	0	48
M. thibetana	Anhui and Guangzi	0	2
M. arctoides	Guangzi and Yunnan	0	2
Total		36	326
