# Supplementary material for: Phylogenetics and genomic variation of Hepatocystis isolated from shotgun sequencing of wild primate hosts
Source: PLoS Pathog. 2025 Jun 18;21(6):e1013240. doi: 10.1371/journal.ppat.1013240 (PMC12187015; doi:10.1371/journal.ppat.1013240)
Supplement: S4 Table — Genes containing hypervariable bins identified in both the 1X and 30X P. falciparum datasets. The columns are: gene ID, gene annotation, and the number of hypervariable 1kb bins overlapping each gene. (XLSX) [file ppat.1013240.s008.xlsx]

## Sheet: S4_Table
Gene	Gene annotation	Number of 1kb bins above 2SD from the mean
PF3D7_0830800	surface associated interspersed protein 8.2 (SURFIN 8.2)	1
PF3D7_0402200	surface associated interspersed protein 4.1 pseudogene	2
PF3D7_0424400	surface associated interspersed protein 4.1 (SURFIN 4.2)	1
PF3D7_1301800	surface associated interspersed protein 13.1 (SURFIN 13.1), pseudogene	1
PF3D7_0700400	stevor	1
PF3D7_1035200	S-antigen	2
PF3D7_0712500	rifin, pseudogene	1
PF3D7_1300400	rifin	1
PF3D7_1300600		1
PF3D7_1373100		2
PF3D7_1400800		1
PF3D7_0114600	pseudogene	1
PF3D7_0700600		1
PF3D7_0900350	Plasmodium exported protien, pseudogene	1
PF3D7_1373200	Plasmodium exported protein, unknown function	1
PF3D7_0425400	Plasmodium exported protein (PHISTa)	2
PF3D7_1149700		2
PF3D7_0832300	Plasmodium exported protein (PHISTa-like)	1
PF3D7_0425200	Plasmodium exported protein (hyp15)	2
PF3D7_0401500	PIR Protein, pseudogene	1
PF3D7_0402500		1
PF3D7_0600800		1
PF3D7_0632600		1
PF3D7_0711900		2
PF3D7_0712200		1
PF3D7_1240700		2
PF3D7_0100800	PIR Protein	1
PF3D7_0115400		1
PF3D7_0201000		1
PF3D7_0222500		1
PF3D7_0300800		1
PF3D7_0401000		1
PF3D7_0401300		1
PF3D7_0413200		1
PF3D7_0500400		1
PF3D7_0600500		1
PF3D7_0701800		1
PF3D7_0732000		2
PF3D7_0732400		1
PF3D7_0732500		1
PF3D7_0732700		1
PF3D7_0808800		2
PF3D7_0808900		2
PF3D7_0832600		1
PF3D7_0832900		1
PF3D7_0833100		1
PF3D7_0833400		1
PF3D7_0900400		1
PF3D7_0900900		1
PF3D7_0901000		1
PF3D7_1000400		1
PF3D7_1000500		1
PF3D7_1000600		1
PF3D7_1040300		1
PF3D7_1100300		2
PF3D7_1100400		1
PF3D7_1149900		2
PF3D7_1150300		2
PF3D7_1254100		1
PF3D7_1254200		2
PF3D7_1254300		2
PF3D7_1254700		1
PF3D7_1372800		2
PF3D7_1400700		2
PF3D7_1479500		1
PF3D7_0713100	Pfmc-2TM Maurer's cleft two transmembrane protein	1
PF3D7_1036300	merozoite surface protein	1
PF3D7_0220000	liver stage antigen 3	1
PF3D7_1036400	liver stage antigen 1	1
PF3D7_1038400	gametocyte-specific protein	1
PF3D7_0700900	exported protein family 1, pseudogene	1
PF3D7_0713200	exported protein family 1	1
PF3D7_0533100	erythrocyte membrane protein (PfEMP1), pseudogene	8
PF3D7_0600100		1
PF3D7_0833300		1
PF3D7_0100300	erythrocyte membrane protein (PfEMP1)	3
PF3D7_0115700		1
PF3D7_0200300		1
PF3D7_0223500		1
PF3D7_0300100		2
PF3D7_0324900		1
PF3D7_0400100		3
PF3D7_0400400		6
PF3D7_0420700		1
PF3D7_0425800		5
PF3D7_0426000		1
PF3D7_0600200		3
PF3D7_0600400		1
PF3D7_0600600		1
PF3D7_0617400		3
PF3D7_0632500		5
PF3D7_0700100		1
PF3D7_0712400		1
PF3D7_0712600		2
PF3D7_0800200		5
PF3D7_0800300		1
PF3D7_0809100		2
PF3D7_1000100		1
PF3D7_1041300		1
PF3D7_1100200		4
PF3D7_1150400		6
PF3D7_1200400		4
PF3D7_1200600		10
PF3D7_1219300		1
PF3D7_1240900		1
PF3D7_1300300		5
PF3D7_0113800	DBL Containing Protein	2
PF3D7_1467600	conserved Plasmodium protein	1
NA	NA	133
	Total - genic	186
	Total - nongenic	133
	Grand total	319
