# Supplementary material for: Phylogenetics and genomic variation of Hepatocystis isolated from shotgun sequencing of wild primate hosts
Source: PLoS Pathog. 2025 Jun 18;21(6):e1013240. doi: 10.1371/journal.ppat.1013240 (PMC12187015; doi:10.1371/journal.ppat.1013240)
Supplement: S5 Table — (XLSX) [file ppat.1013240.s009.xlsx]

## Sheet: S5_Table
Hepatocystis Clade	Contig	Bin Start	Bin End	SNPs/1kb	Gene	Annotation	Type	Abbreviation
pHep	CABPSV020001592.1	1000	2000	0.0922819	NA	NA	NA	NA
pHep	CABPSV020001197.1	3000	4000	0.0880952	NA	NA	NA	NA
pHep	CABPSV020000305.1	4000	5000	0.077167	HEP_00212100	circumsporozoite-related antigen	protein coding	CRA
pHep	CABPSV020000114.1	29000	30000	0.0761905	NA	NA	NA	NA
pHep	CABPSV020001939.1	1000	2000	0.0648148	HEP_00510800	early transcribed membrane protein 13	protein coding	ETRAMP
pHep	CABPSV020000305.1	2000	3000	0.0618997	NA	NA	NA	NA
pHep	CABPSV020000387.1	1000	2000	0.058	HEP_00248500	conserved membrane protein	protein coding	unknown
pHep	CABPSV020000067.1	32000	33000	0.0577137	HEP_00070400	hypothetical protein	protein coding	HEP1
pHep	CABPSV020000001.1	46000	47000	0.0562771	HEP_00001600	hypothetical protein	protein coding	HEP1
pHep	CABPSV020001858.1	0	1000	0.0551416	HEP_00504800	conserved protein	protein coding	unknown
pHep	CABPSV020000384.1	5000	6000	0.0525232	NA	NA	NA	NA
pHep	CABPSV020000002.1	76000	77000	0.052	NA	NA	NA	NA
pHep	CABPSV020000384.1	3000	4000	0.052	NA	strong RNA-seq evidence for intron	RNA-seq evidence	NA
pHep	CABPSV020000384.1	4000	5000	0.050786	NA	NA	NA	NA
pHep	CABPSV020000001.1	50000	51000	0.0505618	NA	NA	NA	NA
pHep	CABPSV020000211.1	1000	2000	0.0495356	NA	NA	NA	NA
pHep	CABPSV020000524.1	1000	2000	0.047	NA	strong RNA-seq evidence for intron	RNA-seq evidence	NA
pHep	CABPSV020000001.1	74000	75000	0.0464625	NA	NA	NA	NA
pHep	CABPSV020001583.1	1000	2000	0.0463079	HEP_00480100	exported protein	protein coding	HEP2
pHep	CABPSV020000387.1	13000	14000	0.0442211	HEP_00248500	conserved membrane protein	protein coding	unknown
pHep	CABPSV020000384.1	12000	13000	0.0433404	HEP_00247700	pseudogene	pseudogene	pseudogene
pHep	CABPSV020000600.1	10000	11000	0.0425894	HEP_00324000	pseudogene	pseudogene	pseudogene
pHep	CABPSV020000389.1	1000	2000	0.0425806	HEP_00249100	collagen triple helix repeat (20 copies)	protein coding	*collagen-thr20
pHep	CABPSV020001898.1	1000	2000	0.0424242	NA	NA	NA	NA
pHep	CABPSV020000766.1	5000	6000	0.0421941	HEP_00370400	pseudogene	pseudogene	pseudogene
pHep	CABPSV020000673.1	10000	11000	0.0413355	NA	NA	NA	NA
pHep	CABPSV020001850.1	1000	2000	0.0406504	NA	NA	NA	NA
pHep	CABPSV020002059.1	0	1000	0.0399137	HEP_00519600	hypothetical protein	protein coding	HEP1
pHep	CABPSV020000574.1	0	1000	0.039818	HEP_00315300	conserved protein	protein coding	unknown
pHep	CABPSV020000001.1	80000	81000	0.0391061	NA	NA	NA	NA
pHep	CABPSV020000918.1	5000	6000	0.0390545	HEP_00402500	tryptophan-rich antigen	protein coding	*TRA
pHep	CABPSV020000384.1	7000	8000	0.039	NA	NA	NA	NA
pHep	CABPSV020000779.1	2000	3000	0.0387779	HEP_00373300	pseudogene	pseudogene	pseudogene
pHep	CABPSV020000524.1	0	1000	0.0378378	NA	NA	NA	NA
pHep	CABPSV020000001.1	51000	52000	0.037	NA	NA	NA	NA
pHep	CABPSV020000041.1	25000	26000	0.037	HEP_00048800	peptidase	protein coding	peptidase
pHep	CABPSV020000384.1	2000	3000	0.037	NA	NA	NA	NA
pHep	CABPSV020000482.1	8000	9000	0.037	HEP_00285800	conserved membrane protein	protein coding	unknown
pHep	CABPSV020000387.1	6000	7000	0.0366972	HEP_00248500	conserved membrane protein	protein coding	unknown
pHep	CABPSV020001592.1	0	1000	0.0364238	HEP_00481100	conserved membrane protein	protein coding	unknown
pHep	CABPSV020000168.1	13000	14000	0.036	HEP_00139200	PIR protein	protein coding	PIR
pHep	CABPSV020000387.1	12000	13000	0.036	HEP_00248500	conserved membrane protein	protein coding	unknown
pHep	CABPSV020000001.1	68000	69000	0.0358025	NA	NA	NA	NA
pHep	CABPSV020000268.1	2000	3000	0.035	HEP_00194500	HECT-domain (ubiquitin-transferase)	protein coding	*HECT
pHep	CABPSV020000574.1	11000	12000	0.035	NA	NA	NA	NA
pHep	CABPSV020000620.1	8000	9000	0.035	HEP_00330350	dynein heavy chain	protein coding	*dynein hc
pHep	CABPSV020001453.1	0	1000	0.0345679	NA	NA	NA	NA
pHep	CABPSV020000168.1	0	1000	0.034	NA	NA	NA	NA
pHep	CABPSV020000002.1	77000	78000	0.0336134	NA	NA	NA	NA
pHep	CABPSV020000067.1	33000	34000	0.0332963	HEP_00070500	exported protein	protein coding	Hep2
