# Supplementary material for: Phylogenetics and genomic variation of Hepatocystis isolated from shotgun sequencing of wild primate hosts
Source: PLoS Pathog. 2025 Jun 18;21(6):e1013240. doi: 10.1371/journal.ppat.1013240 (PMC12187015; doi:10.1371/journal.ppat.1013240)
Supplement: S6 Table — (XLSX) [file ppat.1013240.s010.xlsx]

## Sheet: S6_Table
Hepatocystis Clade	Contig	Bin Start	Bin End	SNPs/1kb	Gene	Annotation	Type	Abbreviation
cHep	CABPSV020000653.1	6000	7000	0.0455137	HEP_00340200	oocyst capsule protein cap380	protein coding	cap380
cHep	CABPSV020001472.1	2000	3000	0.0377358	HEP_00469300	protein tyrosin kinase	protein coding	*Tyrosine K
cHep	CABPSV020000288.1	19000	20000	0.0321812	HEP_00205000	alpha tubulin	protein coding	*a-tubulin
cHep	CABPSV020000211.1	18000	19000	0.029	HEP_00164300	exported protein (PHISTc)	protein coding	unknown
cHep	CABPSV020000006.1	62000	63000	0.0286006	HEP_00009900	elongation factor 1-alpha	protein coding	*EF1-a
cHep	CABPSV020000288.1	18000	19000	0.0280843	HEP_00205000	alpha tubulin	protein coding	*a-tubulin
cHep	CABPSV020000398.1	7000	8000	0.028	HEP_00252800	pre-mRNA-splicing helicase BRR2	protein coding	*helicaseBRR2
cHep	CABPSV020000262.1	8000	9000	0.026	HEP_00192200	phosphoenolpyruvate carboxykinase	protein coding	*PEP ck
cHep	CABPSV020000362.1	18000	19000	0.0251572	HEP_00237900	conserved protein	protein coding	unknown
cHep	CABPSV020000023.1	35000	36000	0.023	HEP_00030400	regulator of nonsense transcripts	protein coding	*NS-regulator
cHep	CABPSV020000348.1	17000	18000	0.023	HEP_00231500	aquaglyceroporin	protein coding	*aquagly
cHep	CABPSV020001111.1	1000	2000	0.023	HEP_00429500	nuclear protein localization protein 4	protein coding	*NPL4
cHep	CABPSV020001321.1	1000	2000	0.023	HEP_00454500	tubulin beta chain	protein coding	*Tubulin bc
cHep	CABPSV020001583.1	1000	2000	0.022864	HEP_00480100	exported protein	protein coding	HEP2
cHep	CABPSV020000653.1	5000	6000	0.0222222	HEP_00340200	oocyst capsule protein cap380	protein coding	cap380
cHep	CABPSV020000549.1	3000	4000	0.022	HEP_00308500	DNA replication licensing factor MCM4	protein coding	MCM4
cHep	CABPSV020001816.1	1000	2000	0.0216049	HEP_00501200	Cg7 protein	protein coding	Cg7
cHep	CABPSV020000574.1	2000	3000	0.021	HEP_00315300	conserved protein	protein coding	unknown
cHep	CABPSV020000168.1	21000	22000	0.020765	HEP_00139400	conserved protein	protein coding	unknown
cHep	CABPSV020002303.1	0	1000	0.0206897	HEP_00532800	karyopherin beta	protein coding	*karyo-b
cHep	CABPSV020000305.1	4000	5000	0.0203666	HEP_00212100	circumsporozoite-related antigen	protein coding	CRA
cHep	CABPSV020000260.1	19000	20000	0.02	HEP_00191400	glideosome-associated connector	protein coding	*glideosome-ac
cHep	CABPSV020001590.1	1000	2000	0.0193402	HEP_00480900	ATP synthase F1, alpha subunit	protein coding	*ATP.F1-alpha
cHep	CABPSV020000391.1	11000	12000	0.019	HEP_00250100	2-oxoglutarate dehydrogenase E1	protein coding	*2-oxo
cHep	CABPSV020000845.1	4000	5000	0.019	HEP_00388000	6-phosphofructokinase	protein coding	*6-PFK
cHep	CABPSV020000041.1	3000	4000	0.0183486	HEP_00048200	28s ribosomal RNA	rRNA	rRNA
cHep	CABPSV020000282.1	2000	3000	0.018	HEP_00201300	conserved protein	protein coding	unknown
cHep	CABPSV020000482.1	9000	10000	0.018	HEP_00285800	conserved membrane protein	protein coding	unknown
cHep	CABPSV020000700.1	3000	4000	0.018	HEP_00352900	DEAD/DEAH box heilcase	protein coding	*DEAD hc
cHep	CABPSV020000942.1	4000	5000	0.018	HEP_00406300	cell differentiation protein	protein coding	*CDP
cHep	CABPSV020000002.1	76000	77000	0.017	NA	NA	NA	NA
cHep	CABPSV020000102.1	4000	5000	0.017	HEP_00096100	cell division cycle protein 48 homologue	protein coding	CDC48
cHep	CABPSV020000256.1	4000	5000	0.017	HEP_00189000	DNA-directed RNA polymerase	protein coding	*RNApol
cHep	CABPSV020000418.1	8000	9000	0.017	HEP_00260900	conserved protein	protein coding	unknown
cHep	CABPSV020001197.1	2000	3000	0.017	HEP_00440700	hypothetical protein	protein coding	HEP1
cHep	CABPSV020001926.1	1000	2000	0.0168067	HEP_00509700	26S proteasome regulatory subunit	protein coding	RPN12
cHep	CABPSV020000653.1	2000	3000	0.0164835	HEP_00340200	oocyst capsule protein cap380	protein coding	cap380
cHep	CABPSV020000653.1	3000	4000	0.0161031	HEP_00340200	oocyst capsule protein cap380	protein coding	cap380
cHep	CABPSV020000025.1	5000	6000	0.016	HEP_00032500	exported protein	protein coding	unknown
cHep	CABPSV020000034.1	35000	36000	0.016	HEP_00042000	calcium-dependent protein kinase 7	protein coding	*Ca-pk7
cHep	CABPSV020000058.1	36000	37000	0.016	HEP_00063000	conserved protein	protein coding	unknown
cHep	CABPSV020000078.1	25000	26000	0.016	HEP_00079100	DNA-directed RNA polymerase II subunit RPB1	protein coding	*RNApolII
cHep	CABPSV020000105.1	12000	13000	0.016	HEP_00098300	dynein heavy chain	protein coding	*dynein hc
cHep	CABPSV020000119.1	14000	15000	0.016	HEP_00108400	ring finger domain	protein coding	*RFD
cHep	CABPSV020000211.1	19000	20000	0.016	NA	NA	NA	NA
cHep	CABPSV020000331.1	16000	17000	0.016	HEP_00223900	DNA replication licensing factor MCM7	protein coding	MCM7
cHep	CABPSV020000364.1	7000	8000	0.016	HEP_00238400	conserved protein	protein coding	unknown
cHep	CABPSV020000379.1	7000	8000	0.016	HEP_00245600	multidrug resistance protein 2	protein coding	*mdrp2
cHep	CABPSV020000788.1	5000	6000	0.016	HEP_00375800	pre-mRNA-splicing factor CWC22	protein coding	*CWC2
cHep	CABPSV020001003.1	3000	4000	0.016	HEP_00415100	DNA topoisomerase 2	protein coding	*DNA topo2
