# Supplementary material for: Phylogenetics and genomic variation of Hepatocystis isolated from shotgun sequencing of wild primate hosts
Source: PLoS Pathog. 2025 Jun 18;21(6):e1013240. doi: 10.1371/journal.ppat.1013240 (PMC12187015; doi:10.1371/journal.ppat.1013240)
Supplement: S7 Table — The odds ratio and 95% confidence interval, p-value, allele annotations, frequencies, and counts are included. (XLSX) [file ppat.1013240.s011.xlsx]

## Sheet: S7_Table
Position	Odds Ratio	CI Lower	CI Upper	P-value	Reference	Alternative	Annotation	Infected Allele Frequency	Uninfected Allele Frequency	Infected Allele Count	Uninfected Allele Count
4744340	4.581	0.686	30.593	0.109	A	G	upstream_gene_variant	0.96	0.94	44	158
4744302	0.219	0.022	2.153	0.184	T	C	upstream_gene_variant	0.02	0.04	1	7
4744282	0	0	Inf	0.986	C	T	upstream_gene_variant	0	0.06	0	10
4744062	0.709	0.162	3.106	0.641	G	T	upstream_gene_variant	0.11	0.37	5	62
4743671	0	0	1.5e+138	0.912	T	C	intron_variant	0	0.06	0	10
4743586	0.765	0.297	1.973	0.572	G	A	intron_variant	0.28	0.32	13	54
4743541	0.219	0.022	2.153	0.184	C	T	intron_variant	0.02	0.04	1	7
4743453	0.52	0.188	1.439	0.199	A	C	intron_variant	0.52	0.51	24	85
4743354	5.128	0.752	34.974	0.089	G	A	synonymous_variant	0.11	0.02	5	3
4743186	0	0	1.2e+152	0.923	G	A	synonymous_variant	0	0.04	0	6
4743164	0	0	Inf	0.986	C	T	missense_variant	0	0.06	0	10
4743050	0.464	0.081	2.656	0.379	C	T	missense_variant	0.07	0.05	3	9
4743016	0	0	1.3e+146	0.91	C	T	missense_variant	0	0.12	0	20
4742889	2.668	0.49	14.536	0.247	C	G	synonymous_variant	0.93	0.94	43	158
4742819	0	0	1.2e+152	0.923	C	T	missense_variant	0	0.04	0	6
4742651	1.334	0.125	14.259	0.808	A	G	synonymous_variant	0.02	0.05	1	9
4742487	0.883	0.183	4.256	0.874	C	T	synonymous_variant	0.04	0.11	2	18
4742435	0.761	0.088	6.567	0.8	A	G	missense_variant	0.02	0.03	1	5
